# Supplementary material for: Can household energy efficiency dampen crude oil price volatility in the United States?
Source: PLoS One. 2025 Jan 21;20(1):e0307840. doi: 10.1371/journal.pone.0307840 (PMC11750086; doi:10.1371/journal.pone.0307840)
Supplement: S1 Data — (XLSX) [file pone.0307840.s002.xlsx]

## Sheet: Sayfa1
DATE	LNCOPV	LNHEE	LNCO2	LNREP
1970Q1	-0.149671	1.34316	2.09027	0.539079
1970Q2	-0.130612	1.34382	2.08924	0.539372
1970Q3	-0.121235	1.3445	2.0888	0.539727
1970Q4	-0.121538	1.34522	2.08895	0.540146
1971Q1	-0.131522	1.34596	2.08969	0.540627
1971Q2	-0.151187	1.34674	2.09103	0.541172
1971Q3	-0.180533	1.34754	2.09296	0.541779
1971Q4	-0.21956	1.34837	2.09548	0.542449
1972Q1	-0.43638	1.35083	2.10046	0.543878
1972Q2	-0.427524	1.35108	2.10341	0.544395
1972Q3	-0.361102	1.35071	2.10621	0.544698
1972Q4	-0.237117	1.34974	2.10884	0.544785
1973Q1	0.160906	1.34724	2.11382	0.538687
1973Q2	0.313431	1.34541	2.11514	0.540731
1973Q3	0.436931	1.34334	2.1153	0.544948
1973Q4	0.531407	1.34103	2.11431	0.551337
1974Q1	0.562383	1.33658	2.10909	0.568345
1974Q2	0.612598	1.33453	2.10701	0.575701
1974Q3	0.647578	1.33299	2.105	0.581851
1974Q4	0.667323	1.33195	2.10306	0.586795
1975Q1	0.649078	1.33163	2.0979	0.589342
1975Q2	0.647454	1.33154	2.09741	0.592351
1975Q3	0.639696	1.33187	2.09831	0.594631
1975Q4	0.625805	1.33263	2.1006	0.596182
1976Q1	0.640299	1.33572	2.10886	0.59444
1976Q2	0.600333	1.33657	2.11208	0.595557
1976Q3	0.540427	1.33709	2.11484	0.59697
1976Q4	0.46058	1.33728	2.11715	0.59868
1977Q1	0.248741	1.33597	2.11863	0.602031
1977Q2	0.173833	1.33596	2.12018	0.603794
1977Q3	0.123804	1.33609	2.12143	0.605314
1977Q4	0.0986542	1.33635	2.12237	0.606592
1978Q1	0.106809	1.33891	2.12212	0.607737
1978Q2	0.128048	1.33857	2.12281	0.608487
1978Q3	0.170797	1.33749	2.12354	0.608951
1978Q4	0.235056	1.33569	2.12432	0.609129
1979Q1	0.395416	1.33061	2.12735	0.605316
1979Q2	0.472856	1.32835	2.12735	0.606403
1979Q3	0.541969	1.32637	2.12651	0.608686
1979Q4	0.602754	1.32467	2.12483	0.612165
1980Q1	0.668942	1.32583	2.1197	0.620142
1980Q2	0.707579	1.32366	2.1174	0.624691
1980Q3	0.732397	1.32075	2.11532	0.629115
1980Q4	0.743395	1.31708	2.11345	0.633414
1981Q1	0.708209	1.3078	2.11329	0.63818
1981Q2	0.704512	1.30459	2.11124	0.641991
1981Q3	0.699942	1.30258	2.1088	0.64544
1981Q4	0.694496	1.30177	2.10596	0.648526
1982Q1	0.701322	1.30606	2.09995	0.652288
1982Q2	0.68887	1.30609	2.09745	0.654235
1982Q3	0.670286	1.30576	2.09568	0.655405
1982Q4	0.645569	1.30507	2.09464	0.655798
1983Q1	0.577243	1.30196	2.09395	0.654926
1983Q2	0.555252	1.30138	2.09452	0.653959
1983Q3	0.54212	1.30127	2.09596	0.65241
1983Q4	0.537846	1.30163	2.09828	0.650279
1984Q1	0.578722	1.30463	2.10574	0.644461
1984Q2	0.577648	1.30505	2.10811	0.642408
1984Q3	0.570915	1.30507	2.10966	0.641014
1984Q4	0.558525	1.30469	2.11038	0.64028
1985Q1	0.492208	1.30312	2.10809	0.642587
1985Q2	0.487808	1.30225	2.10803	0.64222
1985Q3	0.497058	1.30128	2.10802	0.64156
1985Q4	0.519958	1.30022	2.10805	0.640606
1986Q1	0.608732	1.29803	2.10698	0.63923
1986Q2	0.638039	1.29721	2.10757	0.637743
1986Q3	0.660105	1.29672	2.10867	0.636015
1986Q4	0.674931	1.29656	2.11027	0.634047
1987Q1	0.667443	1.29625	2.11318	0.631333
1987Q2	0.673815	1.29693	2.11549	0.629085
1987Q3	0.678976	1.29812	2.11799	0.626798
1987Q4	0.682924	1.29983	2.12068	0.624473
1988Q1	0.715873	1.30388	2.12519	0.621426
1988Q2	0.705312	1.30589	2.12762	0.619297
1988Q3	0.681454	1.30769	2.12959	0.617401
1988Q4	0.644299	1.30927	2.1311	0.615741
1989Q1	0.528252	1.31316	2.13189	0.614724
1989Q2	0.490741	1.31329	2.13259	0.613368
1989Q3	0.466169	1.3122	2.13294	0.612082
1989Q4	0.454539	1.30988	2.13295	0.610867
1990Q1	0.489762	1.30038	2.13186	0.609428
1990Q2	0.490447	1.29798	2.13146	0.608472
1990Q3	0.490507	1.29674	2.13101	0.607705
1990Q4	0.489942	1.29665	2.13049	0.607126
1991Q1	0.492475	1.30188	2.12869	0.607441
1991Q2	0.489171	1.30243	2.12856	0.606958
1991Q3	0.483752	1.30248	2.12888	0.606381
1991Q4	0.47622	1.30201	2.12964	0.605711
1992Q1	0.465045	1.29781	2.132	0.604526
1992Q2	0.453895	1.29761	2.13318	0.603838
1992Q3	0.441242	1.29821	2.13433	0.603225
1992Q4	0.427085	1.29958	2.13546	0.602686
1993Q1	0.416162	1.30565	2.13662	0.603059
1993Q2	0.397106	1.30703	2.13769	0.602336
1993Q3	0.374651	1.30762	2.1387	0.601354
1993Q4	0.348799	1.30743	2.13967	0.600112
1994Q1	0.295835	1.30354	2.14059	0.597947
1994Q2	0.272673	1.30296	2.14148	0.596451
1994Q3	0.255599	1.30276	2.14231	0.594961
1994Q4	0.244614	1.30295	2.14311	0.593477
1995Q1	0.249268	1.30321	2.14285	0.591969
1995Q2	0.246638	1.3043	2.14396	0.590509
1995Q3	0.246276	1.30589	2.14542	0.589067
1995Q4	0.248181	1.308	2.14724	0.587643
1996Q1	0.25876	1.3151	2.15116	0.586128
1996Q2	0.262637	1.31644	2.15299	0.584784
1996Q3	0.266219	1.31649	2.15448	0.583501
1996Q4	0.269505	1.31527	2.15563	0.582279
1997Q1	0.248097	1.30853	2.15573	0.581618
1997Q2	0.260553	1.30644	2.15649	0.580321
1997Q3	0.282474	1.30477	2.15719	0.578885
1997Q4	0.313859	1.30351	2.15783	0.577311
1998Q1	0.399309	1.30248	2.15829	0.57533
1998Q2	0.431784	1.30213	2.15888	0.573588
1998Q3	0.455883	1.30226	2.15946	0.571818
1998Q4	0.471607	1.30289	2.16005	0.570017
1999Q1	0.444127	1.30453	2.1598	0.566845
1999Q2	0.457032	1.30593	2.16071	0.565522
1999Q3	0.475492	1.30761	2.16196	0.564706
1999Q4	0.499507	1.30957	2.16354	0.564396
2000Q1	0.565294	1.31513	2.16817	0.564171
2000Q2	0.585935	1.31633	2.16932	0.565045
2000Q3	0.597645	1.31648	2.16971	0.566594
2000Q4	0.600425	1.31558	2.16935	0.56882
2001Q1	0.57906	1.30762	2.16534	0.576323
2001Q2	0.570064	1.30704	2.16461	0.578059
2001Q3	0.558223	1.30782	2.16428	0.578631
2001Q4	0.543537	1.30996	2.16435	0.578039
2002Q1	0.532706	1.31864	2.16577	0.57171
2002Q2	0.50965	1.32142	2.16626	0.570617
2002Q3	0.48107	1.32349	2.16676	0.570188
2002Q4	0.446966	1.32485	2.16729	0.570423
2003Q1	0.355628	1.32455	2.16746	0.573701
2003Q2	0.331158	1.32486	2.16818	0.574313
2003Q3	0.321847	1.32482	2.16906	0.574638
2003Q4	0.327696	1.32444	2.17012	0.574677
2004Q1	0.369242	1.32205	2.17239	0.572124
2004Q2	0.397194	1.32166	2.17337	0.57251
2004Q3	0.43209	1.3216	2.17409	0.573531
2004Q4	0.47393	1.32187	2.17456	0.575187
2005Q1	0.563969	1.32589	2.1748	0.578174
2005Q2	0.603196	1.32545	2.17475	0.580821
2005Q3	0.632865	1.32397	2.17445	0.583824
2005Q4	0.652977	1.32145	2.17388	0.587184
2006Q1	0.650892	1.31176	2.17127	0.594152
2006Q2	0.656944	1.30962	2.17089	0.596923
2006Q3	0.658494	1.30889	2.17095	0.59875
2006Q4	0.655543	1.30957	2.17146	0.599632
2007Q1	0.624511	1.31664	2.17539	0.595395
2007Q2	0.621987	1.31817	2.1756	0.596057
2007Q3	0.624392	1.31912	2.17507	0.597445
2007Q4	0.631727	1.3195	2.17379	0.599558
2008Q1	0.643464	1.31881	2.17159	0.60596
2008Q2	0.660868	1.31824	2.16889	0.608098
2008Q3	0.683413	1.31731	2.16552	0.609535
2008Q4	0.711098	1.316	2.16148	0.610272
2009Q1	0.771032	1.31105	2.15073	0.608993
2009Q2	0.798154	1.31031	2.14775	0.608855
2009Q3	0.819573	1.31051	2.14652	0.608543
2009Q4	0.835288	1.31165	2.14702	0.608057
2010Q1	0.834448	1.31887	2.15602	0.607079
2010Q2	0.843098	1.31983	2.15731	0.606371
2010Q3	0.850386	1.31966	2.15764	0.605617
2010Q4	0.856311	1.31837	2.15701	0.604816
2011Q1	0.88148	1.31485	2.15358	0.6043
2011Q2	0.876439	1.31176	2.15178	0.603272
2011Q3	0.861794	1.308	2.14977	0.602064
2011Q4	0.837545	1.30356	2.14754	0.600676
2012Q1	0.770136	1.29134	2.1421	0.597457
2012Q2	0.740102	1.28838	2.14064	0.59637
2012Q3	0.713885	1.28758	2.14016	0.595765
2012Q4	0.691487	1.28895	2.14066	0.595641
2013Q1	0.699407	1.29962	2.14517	0.596745
2013Q2	0.674046	1.30244	2.14643	0.597284
2013Q3	0.641902	1.30457	2.14745	0.598004
2013Q4	0.602977	1.306	2.14824	0.598906
2014Q1	0.46349	1.30761	2.14964	0.60165
2014Q2	0.448514	1.30729	2.14963	0.602252
2014Q3	0.464268	1.30592	2.14905	0.602371
2014Q4	0.510753	1.3035	2.14791	0.602009
2015Q1	0.710724	1.29637	2.14439	0.600384
2015Q2	0.769567	1.29331	2.14283	0.599369
2015Q3	0.810038	1.29066	2.14142	0.598184
2015Q4	0.832137	1.28842	2.14016	0.596828
2016Q1	0.793649	1.28735	2.13906	0.593867
2016Q2	0.79589	1.28563	2.1381	0.592745
2016Q3	0.796646	1.28401	2.13729	0.592026
2016Q4	0.795916	1.2825	2.13664	0.591711
2017Q1	0.815296	1.27793	2.13515	0.593364
2017Q2	0.802957	1.2779	2.13519	0.59323
2017Q3	0.780493	1.27925	2.13576	0.592875
2017Q4	0.747906	1.28198	2.13688	0.592297
2018Q1	0.632675	1.2936	2.14131	0.590914
2018Q2	0.608848	1.29608	2.1424	0.590125
2018Q3	0.603904	1.29692	2.14291	0.589347
2018Q4	0.617844	1.29613	2.14287	0.58858
2019Q1	0.720277	1.28908	2.1412	0.588181
2019Q2	0.74414	1.28688	2.14043	0.587294
2019Q3	0.759043	1.28489	2.13951	0.586275
2019Q4	0.764985	1.28313	2.13844	0.585125
2020Q1	0.73905	1.28207	2.13659	0.583199
2020Q2	0.736239	1.28055	2.13547	0.582044
2020Q3	0.733634	1.27905	2.13446	0.581015
2020Q4	0.731236	1.27758	2.13355	0.580112
2021Q1	0.730305	1.27607	2.1326	0.579178
2021Q2	0.727817	1.27467	2.13195	0.578591
2021Q3	0.725032	1.27332	2.13148	0.578193
2021Q4	0.72195	1.27203	2.13116	0.577985
2022Q1	0.716987	1.2708	2.1315	0.578368
2022Q2	0.713944	1.26959	2.13132	0.578379
2022Q3	0.711237	1.26842	2.1311	0.578418
2022Q4	0.708866	1.26729	2.13085	0.578487
2023Q1	0.704837	1.26618	2.13046	0.578437
2023Q2	0.703936	1.26515	2.13018	0.578622
2023Q3	0.704169	1.26416	2.1299	0.578896
2023Q4	0.705537	1.26323	2.12964	0.579258
2024Q1	0.711268	1.26254	2.12938	0.579754
2024Q2	0.713612	1.26162	2.12913	0.580273
2024Q3	0.715798	1.26068	2.12889	0.580862
2024Q4	0.717826	1.2597	2.12866	0.581519
2025Q1	0.719002	1.25852	2.12847	0.582599
2025Q2	0.720993	1.25756	2.12824	0.583253
2025Q3	0.723103	1.25664	2.12802	0.583836
2025Q4	0.725334	1.25576	2.12779	0.584346
2026Q1	0.728261	1.25495	2.12761	0.584843
2026Q2	0.730501	1.25415	2.12736	0.585185
2026Q3	0.73263	1.25338	2.1271	0.585431
2026Q4	0.734649	1.25265	2.12682	0.58558
2027Q1	0.736622	1.25194	2.12636	0.585347
2027Q2	0.738393	1.25127	2.12611	0.585419
2027Q3	0.740026	1.25063	2.12591	0.58551
2027Q4	0.741522	1.25002	2.12576	0.585621
2028Q1	0.742596	1.24944	2.12579	0.585912
2028Q2	0.743931	1.24889	2.12569	0.585995
2028Q3	0.745243	1.24837	2.12559	0.586032
2028Q4	0.746532	1.24788	2.12549	0.586022
2029Q1	0.747795	1.24753	2.12547	0.585689
2029Q2	0.749038	1.24707	2.12535	0.585698
2029Q3	0.750259	1.2466	2.12519	0.585771
2029Q4	0.751459	1.24612	2.12501	0.58591
2030Q1	0.752633	1.24561	2.12473	0.586346
2030Q2	0.75379	1.24512	2.12451	0.58652
2030Q3	0.754925	1.24463	2.12429	0.586666
2030Q4	0.756039	1.24414	2.12406	0.586783
2031Q1	0.75713	1.24373	2.12386	0.586653
2031Q2	0.758204	1.2432	2.12361	0.586801
2031Q3	0.759257	1.24264	2.12335	0.587007
2031Q4	0.760291	1.24205	2.12307	0.587272
2032Q1	0.761302	1.24123	2.12263	0.587852
2032Q2	0.762296	1.24064	2.12238	0.588132
2032Q3	0.763272	1.2401	2.12216	0.588369
2032Q4	0.764228	1.23959	2.12198	0.588561
2033Q1	0.765163	1.23922	2.12197	0.588637
2033Q2	0.766082	1.23877	2.12182	0.588772
2033Q3	0.766983	1.23832	2.12167	0.588892
2033Q4	0.767865	1.23788	2.1215	0.588997
2034Q1	0.768728	1.23741	2.12126	0.589101
2034Q2	0.769574	1.237	2.12111	0.589172
2034Q3	0.770403	1.23661	2.12098	0.589223
2034Q4	0.771214	1.23626	2.12086	0.589254
2035Q1	0.772006	1.23595	2.12074	0.589155
2035Q2	0.772783	1.23563	2.12067	0.589191
2035Q3	0.773543	1.23533	2.12062	0.589251
2035Q4	0.774285	1.23504	2.12059	0.589337
2036Q1	0.77501	1.23483	2.12065	0.589502
2036Q2	0.775719	1.23455	2.12065	0.589615
2036Q3	0.776412	1.23425	2.12066	0.589729
2036Q4	0.777089	1.23394	2.12067	0.589846
2037Q1	0.777748	1.23356	2.12066	0.590085
2037Q2	0.778392	1.23325	2.12069	0.590159
2037Q3	0.77902	1.23296	2.12074	0.590188
2037Q4	0.779633	1.23267	2.12081	0.590171
2038Q1	0.780228	1.23239	2.12095	0.590034
2038Q2	0.780809	1.23213	2.12102	0.589958
2038Q3	0.781375	1.23187	2.12108	0.589866
2038Q4	0.781925	1.23163	2.12114	0.58976
2039Q1	0.782459	1.23143	2.12107	0.589702
2039Q2	0.782978	1.2312	2.12115	0.589541
2039Q3	0.783482	1.23096	2.12126	0.58934
2039Q4	0.783972	1.23072	2.12142	0.589098
2040Q1	0.784446	1.23048	2.12161	0.588816
2040Q2	0.784905	1.23023	2.12183	0.588494
2040Q3	0.785349	1.22998	2.12209	0.588132
2040Q4	0.785778	1.22973	2.12239	0.587729
